# Supplementary material for: Noncanonical projections to the hippocampal CA3 regulate spatial learning and memory by modulating the feedforward hippocampal trisynaptic pathway
Source: PLoS Biol. 2021 Dec 20;19(12):e3001127. doi: 10.1371/journal.pbio.3001127 (PMC8741299; doi:10.1371/journal.pbio.3001127)
Supplement: S1 Data — (XLSX) [file pbio.3001127.s010.xlsx]

## Sheet: Sheet1
Proportion of Inputs (PI) in CA3 Input Brain Regions
Virus	Case #	MS-DBB	Contra dCA3	Contra vCA3	GrDG	Hilus	MEC	LEC	MnR	RM	vCA1	Prh	SUBv	SUBtr
CAV2-Cre	1	0.087	0.146	0.053	0.005	0.05	0.144	0.202	0.004	0.018	0.106	0.041	0.137	0.007
	2	0.056	0.141	0.043	0.006	0.057	0.151	0.227	0.002	0.018	0.081	0.008	0.103	0.107
	3	0.061	0.354	0.098	0.002	0.016	0.02	0.25	0.007	0.02	0.07	0.027	0.046	0.029
	4	0.075	0.279	0.089	0.001	0.054	0.127	0.1	0.004	0.011	0.088	0.039	0.071	0.062
	5	0.075	0.102	0.018	0.001	0.001	0.363	0.177	0.003	0.014	0.076	0.031	0.1	0.04
	6	0.082	0.095	0.026	0.003	0.002	0.244	0.25	0.001	0.035	0.086	0.036	0.083	0.056
Average		0.073	0.186	0.054	0.003	0.03	0.175	0.201	0.003	0.02	0.084	0.031	0.09	0.05
SE		0.005	0.043	0.013	0.001	0.011	0.048	0.023	0.001	0.003	0.005	0.005	0.013	0.014
Virus	Case #	MS-DBB	Contra dCA3	Contra vCA3	GrDG	Hilus	MEC	LEC	MnR	RM	vCA1	Prh	SUBv	SUBtr
rAAV-retro	1	0.015	0.056	0.018	0.216	0.052	0.188	0.09	0.008	0.01	0.15	0.022	0.136	0.039
	2	0.024	0.048	0.018	0.182	0.001	0.125	0.078	0.006	0.014	0.321	0.022	0.129	0.032
	3	0.017	0.047	0.005	0.194	0.003	0.208	0.128	0.017	0.011	0.278	0.006	0.05	0.036
	4	0.02	0.058	0.025	0.296	0.056	0.186	0.133	0.009	0.011	0.092	0.023	0.06	0.031
	5	0.024	0.063	0.008	0.489	0.176	0.065	0.064	0.037	0.025	0.031	0.004	0.01	0.005
Average		0.02	0.054	0.015	0.275	0.058	0.155	0.099	0.015	0.014	0.174	0.015	0.077	0.029
SE		0.002	0.003	0.004	0.057	0.032	0.026	0.014	0.006	0.003	0.055	0.004	0.024	0.006
