# Supplementary material for: Noncanonical projections to the hippocampal CA3 regulate spatial learning and memory by modulating the feedforward hippocampal trisynaptic pathway
Source: PLoS Biol. 2021 Dec 20;19(12):e3001127. doi: 10.1371/journal.pbio.3001127 (PMC8741299; doi:10.1371/journal.pbio.3001127)
Supplement: S2 Data — (XLSX) [file pbio.3001127.s011.xlsx]

## Sheet: A. CSI
Connection strength Index (CSI) of excitatory neurons in CA3 subregions
Injection Region	Case Number	Canonical Inputs									Non-Canonical Inputs
		MS/DBB	Contra dCA3	Contra vCA3	GrDG	DG-Hilus	LEC	MEC	MnR	RM	Prh	vCA1 py.	vCA1 or.	SUBv	SUBtr
CA3a	1	0.4	1.2	0.6	5.8	0	1	2.2	0	0.2	0	6.2	0.6	0.8	1
	2	0.714286	2.71429	3.57143	6.14286	0.857143	2.42857	4.57143	0	0	0	8.71429	0	1	0.857143
	3	4.6	1.6	8.6	2.4	4.4	7.8	14.2	0	0	1	33.8	0.8	5.6	9.4
	4	1	0.833333	6.16667	0.166667	1.33333	0.333333	0.833333	0.166667	0	0	7.16667	0.166667	1	0.666667
	5	0.688889	1.58889	1.1	0.911111	0.1	0.188889	0	0.033333	0.033333	0.088889	0.222222	0.133333	0	0.022222
	6	1.93333	15	15.9333	2	0.6	0.2	0.066667	0	0	0	0	0.266667	0.066667	0.2
Average		1.55608	3.82275	5.99524	2.90344	1.21508	1.9918	3.64524	0.0333333	0.0388888	0.181481	9.35053	0.327778	1.41111	2.02434
SE		0.645863	2.25023	2.34184	1.02328	0.667931	1.21273	2.22374	0.0272166	0.0326788	0.164346	5.11089	0.125438	0.857458	1.48315
Injection Region	Case Number	MS/DBB	Contra dCA3	Contra vCA3	GrDG	DG-Hilus	LEC	MEC	MnR	RM	Prh	vCA1 py.	vCA1 or.	SUBv	SUBtr
CA3b	1	3.88889	33.5556	46.4445	9.33333	0	0.222222	1	0	0.111111	0.111111	0.111111	0.333333	0	0
	2	1.11382	2.80488	0.821138	5.60163	0.487805	0.276423	0.747967	0.03252	0.01626	0.325203	0.203252	0.01626	0.04878	0
	3	0.514706	1.05882	0.970588	0.264706	0.205882	0.117647	0.132353	0	0	0.029412	0.764706	0.058824	0.073529	0.088235
	4	1.01316	3.47368	0.223684	3.25	0.907895	0.710526	1.81579	0.026316	0.078947	0.355263	0.381579	0.065789	0.026316	0.039474
	5	3.9375	6.125	2.875	10.375	0.5625	0.4375	0.4375	0	0	0	0	0.0625	0	0
	6	3.375	19.1562	16.1562	9.34375	0.53125	1.6875	1.875	0.09375	0	0.5625	0.09375	0.15625	0	0.03125
Average		2.30718	11.029	11.2485	6.3614	0.449222	0.575303	1.00143	0.025431	0.0343863	0.230581	0.259066	0.115493	0.0247708	0.0264932
SE		0.648371	5.23345	7.45848	1.64584	0.12812	0.237887	0.292339	0.0148982	0.019789	0.089922	0.114037	0.0474175	0.0126451	0.0142698
Injection Region	Case Number	MS/DBB	Contra dCA3	Contra vCA3	GrDG	DG-Hilus	LEC	MEC	MnR	RM	Prh	vCA1 py.	vCA1 or.	SUBv	SUBtr
CA3c	1	0.52381	2.28572	0.607143	1.86905	0.25	0.214286	0.892857	0.02381	0	0.285714	0.190476	0.035714	0.011905	0.02381
	2	2.375	12.4583	4.20833	7.25	0.25	0.375	0.708333	0.041667	0.083333	0.125	0	0.25	0	0
	3	1.88889	2.88889	1.33333	1.11111	1.88889	1	8.55556	0	0.111111	1.33333	0	0	0	0
	4	3.54546	4.81818	0.454545	7.63636	2.36364	0.727273	6.36364	0.363636	0.090909	1.36364	0	0	0	0
	5	1.78261	4.26087	0.304348	6.86956	0.130435	0.086957	0.434783	0	0	0.043478	0	0	0	0.043478
	6	5.5	2.75	0.25	18.75	3.25	0.75	5.5	0	0	2.5	0.25	0	0	0
Average		2.60263	4.91033	1.19295	7.24768	1.35549	0.525586	3.74253	0.0715188	0.0475588	0.94186	0.0734127	0.047619	0.00198417	0.0112147
SE		0.703298	1.56039	0.62395	2.57672	0.542679	0.144694	1.43053	0.0588344	0.0215897	0.394285	0.0470619	0.0408942	0.00198417	0.00753357

## Sheet: B. PI
Proportion of inputs of exciatory neurons in CA3 subregions
Injection Region	Case #	Canonical Inputs									Non-Canonical Inputs
		MS/DBB	Contra dCA3	Contra vCA3	GrDG	DG-Hilus	LEC	MEC	MnR	RM	Prh	vCA1 py.	vCA1 or.	SUBv	SUBtr
CA3a	1	0.020408	0.061224	0.030612	0.295918	0	0.0510204	0.112245	0	0.0102041	0	0.316327	0.0306122	0.0408163	0.0510204
	2	0.022624	0.085973	0.113122	0.19457	0.0271493	0.0769231	0.144796	0	0	0	0.276018	0	0.0316742	0.0271493
	3	0.048832	0.016985	0.091295	0.0254777	0.0467091	0.0828025	0.150743	0	0	0.0106157	0.358811	0.00849257	0.059448	0.0997877
	4	0.05042	0.042017	0.310924	0.00840336	0.0672269	0.0168067	0.0420168	0.00840336	0	0	0.361345	0.00840336	0.0504202	0.0336134
	5	0.152709	0.352217	0.243842	0.20197	0.0221675	0.0418719	0	0.00738916	0.00738916	0.0197044	0.0492611	0.0295567	0	0.00492611
	6	0.053309	0.4	0.439338	0.0551471	0.0165441	0.00551471	0.00183823	0	0	0	0	0.00735294	0.00183823	0.00551471
Average		0.0580503	0.159736	0.204855	0.130248	0.0299662	0.0458232	0.0752732	0.00263209	0.00293221	0.00505336	0.22696	0.0140696	0.0306995	0.0370019
SE		0.0198309	0.0693198	0.0630937	0.0476764	0.00968773	0.012707	0.0283201	0.00166982	0.00188976	0.0034046	0.0655552	0.00522744	0.0101556	0.0144539
Injection Region	Case #	MS/DBB	Contra dCA3	Contra vCA3	GrDG	DG-Hilus	LEC	MEC	MnR	RM	Prh	vCA1 py.	vCA1 or.	SUBv	SUBtr
CA3b	1	0.040888	0.352804	0.488318	0.0981308	0	0.00233645	0.010514	0	0.00116822	0.00116822	0.00116822	0.00350467	0	0
	2	0.089135	0.224463	0.065712	0.448276	0.0390371	0.022121	0.0598569	0.00260247	0.00130124	0.0260247	0.0162655	0.00130124	0.00390371	0
	3	0.120275	0.247423	0.226804	0.0618557	0.04811	0.0274914	0.0309278	0	0	0.00687285	0.178694	0.0137457	0.0171821	0.0206186
	4	0.081915	0.280851	0.018085	0.262766	0.0734043	0.0574468	0.146809	0.00212766	0.00638298	0.0287234	0.0308511	0.00531915	0.00212766	0.00319149
	5	0.15869	0.246851	0.115869	0.418136	0.02267	0.0176322	0.0176322	0	0	0	0	0.00251889	0	0
	6	0.063792	0.362079	0.305375	0.17661	0.0100413	0.031896	0.03544	0.001772	0	0.010632	0.001772	0.00295334	0	0.000590667
Average		0.0924492	0.285745	0.20336	0.244296	0.0322104	0.0264873	0.0501966	0.00108369	0.00147541	0.0122369	0.0381251	0.0048905	0.00386892	0.00406679
SE		0.0170918	0.0238639	0.0714344	0.0661814	0.0109793	0.00745988	0.0205356	0.000496437	0.00101225	0.00505145	0.0285373	0.00185094	0.00273971	0.00334877
Injection Region	Case #	MS/DBB	Contra dCA3	Contra vCA3	GrDG	DG-Hilus	LEC	MEC	MnR	RM	Prh	vCA1 py.	vCA1 or.	SUBv	SUBtr
CA3c	1	0.072607	0.316832	0.084158	0.259076	0.0346535	0.029703	0.123762	0.00330033	0	0.039604	0.0264026	0.0049505	0.00165017	0.00330033
	2	0.084444	0.442963	0.14963	0.257778	0.00888889	0.0133333	0.0251852	0.00148148	0.00296296	0.00444444	0	0.00888889	0	0
	3	0.093923	0.143646	0.066298	0.0552486	0.0939227	0.0497238	0.425414	0	0.00552486	0.0662983	0	0	0	0
	4	0.127869	0.17377	0.016393	0.27541	0.0852459	0.0262295	0.229508	0.0131148	0.00327869	0.0491803	0	0	0	0
	5	0.127726	0.305296	0.021807	0.492212	0.00934579	0.00623053	0.0311526	0	0	0.00311526	0	0	0	0.00311526
	6	0.139241	0.06962	0.006329	0.474684	0.0822785	0.0189873	0.139241	0	0	0.0632911	0.00632911	0	0	0
Average		0.107635	0.242021	0.0574358	0.302401	0.0523892	0.0240346	0.162377	0.00298276	0.00196109	0.0376556	0.00545529	0.00230656	0.000275028	0.00106927
SE		0.0112024	0.0559869	0.0222547	0.0661792	0.0160806	0.00620177	0.0610363	0.00209525	0.000948295	0.0114167	0.00431507	0.00154487	0.000275028	0.000676685
