# Supplementary material for: Noncanonical projections to the hippocampal CA3 regulate spatial learning and memory by modulating the feedforward hippocampal trisynaptic pathway
Source: PLoS Biol. 2021 Dec 20;19(12):e3001127. doi: 10.1371/journal.pbio.3001127 (PMC8741299; doi:10.1371/journal.pbio.3001127)
Supplement: S3 Data — (XLSX) [file pbio.3001127.s012.xlsx]

## Sheet: A. EPM
	Number of entries to each location
Saline					CNO
Case #	Close	Center	Open		Case #	Close	Center	Open
1	13	13	0		1	11	11	0
2	13	14	1		2	13	13	1
3	12	13	1		3	11	12	1
4	9	9	0		4	20	23	3
5	15	20	5		5	2	7	2
6	18	20	2		6	19	11	4
7	18	11	3		7	20	13	8
8	14	12	5		8	13	7	2
9	12	10	5		9	22	18	4
10	18	10	5
Average	14.2	13.2	2.7		Average	14.5556	12.7778	2.77778
SE	0.963789	1.23648	0.683943		SE	2.11549	1.68966	0.795435
Time spent in each location (sec)
Saline					CNO
Case #	Close	Center	Open		Case #	Close	Center	Open
1	267	33	0		1	263	37	0
2	268	21	12		2	276	22	2
3	273	16	11		3	272	18	10
4	292	8	0		4	241	31	19
5	212	43	44		5	271	25	16
6	272	19	9		6	222	49	23
7	224	54	22		7	185	54	61
8	169	57	64		8	244	28	19
9	184	57	52		9	180	87	33
10	217	60	30
Average	237.8	36.8	24.4		Average	239.333	39	20.3333
SE	13.3448	6.26418	7.0808		SE	12.2316	7.2111	6.12372

## Sheet: B. Open Field
Percent distance traveled in center zone
Saline			CNO
Case #	%		Case #	%
1	7.67895		1	15.9803
2	24.5438		2	20.0887
3	13.4414		3	18.6575
4	16.2177		4	13.1339
5	31.1163		5	25.9343
6	11.4953		6	6.47121
7	15.8951		7	17.0672
8	13.6296		8	11.9326
9	22.3508		9	25.0746
10	14.1624		10	18.237
11	3.69223
Average	15.8385		Average	17.2577
SE	2.33191		SE	1.85801
Total distance traveled in open field
Saline			CNO
Case #	Distance (cm)		Case #	Distance (cm)
1	1382.09		1	1481.45
2	1959.76		2	1905.8
3	1543.07		3	1162.43
4	1181.73		4	1229.49
5	2032.57		5	2321.56
6	1543.31		6	1522.57
7	1353.45		7	1408.16
8	1794.34		8	2053.71
9	2655.2		9	2651.43
10	1336.29		10	1606.81
11	2060
Average	1712.89		Average	1734.34
SE	131.37		SE	153.865

## Sheet: C. OLM
OLM training discrimation index (DI)
Saline			CNO
Case #	DI (%)		Case #	DI (%)
1	5.70048		1	-1.96961
2	15.0666		2	-4.93137
3	24.392		3	-21.632
4	-9.63222		4	5.80217
5	-12.7737		5	6.02041
6	7.16741		6	33.0519
7	14.4447		7	39.6663
8	-17.9333		8	0.91946
9	7.79909		9	13.9877
10	0.110572		10	16.9874
11	35.9163
Average	6.38709		Average	8.79024
SE	4.85622		SE	5.71964
OLM testing discrimation index (DI)
Saline			CNO
Case #	DI (%)		Case #	DI (%)
1	40.9703		1	16.4823
2	46.6312		2	-33.8656
3	23.6418		3	-7.4224
4	62.9261		4	4.363
5	31.4159		5	-8.44687
6	33.6132		6	11.5401
7	8.14206		7	-33.5006
8	16.7094		8	23.3227
9	51.6099		9	-14.055
10	42.2512		10	5.71793
11	19.3072
Average	34.2926		Average	-3.58644
SE	4.97237		SE	6.20488
OLM training exploration time
Saline			CNO
Case #	Time (sec)		Case #	Time (sec)
1	41.4		1	35.54
2	44.27		2	39.34
3	56.74		3	23.53
4	45.68		4	57.22
5	5.48		5	39.2
6	30.541		6	23.69
7	32.877		7	27.633
8	23.225		8	17.184
9	18.874		9	22.048
10	32.558		10	7.223
11	5.446
Average	30.6446		Average	29.2608
SE	4.93489		SE	4.4367

## Sheet: D. ORM
ORM training discrimation index (DI)
Saline			CNO
Case #	DI (%)		Case #	DI (%)
1	17.8417		1	58.1861
2	18.8015		2	-4.72958
3	-73.8753		3	25.5565
4	11.5106		4	19.9103
5	8.86826		5	-11.8348
6	-31.9082		6	-7.15052
7	3.64237		7	5.11095
8	-0.39233		8	1.13696
9	-8.3032		9	-7.54471
10	10.7728		10	0.251113
11	24.5706
Average	-1.6792		Average	7.88923
SE	8.59692		SE	6.75832
ORM testing discrimation index (DI) %
Saline			CNO
Case #	DI (%)		Case #	DI (%)
1	28.43		1	-6.12
2	38.29		2	-6.18
3	30.32		3	30.36
4	36.18		4	-11.2
5	41.17		5	-7.22
6	27.4859		6	-5.12
7	20.5438		7	-1.08956
8	40.2541		8	-8.84244
9	21.7146		9	-21.5882
10	17.1067		10	2.96667
11	3.30625
Average	27.7092		Average	-3.40335
SE	3.47047		SE	4.26817
ORM training exploration time (sec)
Saline			CNO
Case #	Time (sec)		Case #	Time (sec)
1	58.236		1	35.167
2	41.576		2	26.838
3	38.17		3	53.446
4	34.912		4	22.079
5	23.88		5	41.116
6	28.585		6	45.689
7	24.517		7	41.01
8	27.018		8	40.195
9	42.863		9	28.351
10	26.864		10	29.867
11	10.362
Average	32.453		Average	36.3758
SE	3.80827		SE	3.05551
