# Supplementary material for: Noncanonical projections to the hippocampal CA3 regulate spatial learning and memory by modulating the feedforward hippocampal trisynaptic pathway
Source: PLoS Biol. 2021 Dec 20;19(12):e3001127. doi: 10.1371/journal.pbio.3001127 (PMC8741299; doi:10.1371/journal.pbio.3001127)
Supplement: S4 Data — (XLSX) [file pbio.3001127.s013.xlsx]

## Sheet: Sheet1
Proportion of Starter Neurons in AAV-GFP+ Neurons
Virus	Case #	Proportion
AAV-H2B-oG	1	0.150685
	2	0.100719
	3	0.0973451
Average		0.11625
SE		0.0172451
Virus	Case #	Proportion
AAV-TC66T-oG	1	0.2
	2	0.09375
	3	0.21875
Average		0.170833
SE		0.0389199
